# Supplementary material for: Integrative Analysis of Metabolome and Transcriptome Reveals Molecular Insight into Metabolomic Variations during Hawthorn Fruit Development
Source: Metabolites. 2023 Mar 13;13(3):423. doi: 10.3390/metabo13030423 (PMC10054872; doi:10.3390/metabo13030423)
Supplement: Supplementary file 1 [file metabolites-13-00423-s001.zip]

Archive with 1 entries (1 files):
- Supplementary materials (metabolites).zip
